# Supplementary material for: Selenium Nanoparticles Attenuate Cobalt Nanoparticle-Induced Skeletal Muscle Injury: A Study Based on Myoblasts and Zebrafish
Source: Toxics. 2024 Feb 6;12(2):130. doi: 10.3390/toxics12020130 (PMC10893304; doi:10.3390/toxics12020130)
Supplement: Supplementary file 1 [file toxics-12-00130-s001.zip]

Archive with 1 entries (1 files):
- Table S1. qPCR primer sequences.xlsx
