# Supplementary material for: Selenium Nanoparticles Attenuate Cobalt Nanoparticle-Induced Skeletal Muscle Injury: A Study Based on Myoblasts and Zebrafish
Source: Toxics. 2024 Feb 6;12(2):130. doi: 10.3390/toxics12020130 (PMC10893304; doi:10.3390/toxics12020130)
Supplement: Supplementary file 1 [file toxics-12-00130-s001.zip › Table S1. qPCR primer sequences.xlsx]

## Sheet: Sheet1
H-Myog-F	ATGGAGCTGTATGAGACATCCC
H-Myog-R	TTACACACCTTACATGCCCAC
H-Myod1-F	CCGCTACATTGAAGGTCTGC
H-Myod1-R	GGACGCCTCACTGTAGTAGG
H-Myf5-F	GCCTTCGGAGCACACAAAG
H-Myf5-R	TGACCTTCTTCAGGCGTCTAC
H-a-SMA-F	CCCAGACATCAGGGAGTAATGG
H-a-SMA-R	TCTATCGGATACTTCAGCGTCA
